# Supplementary material for: Transcriptome Analysis of Fusarium–Tomato Interaction Based on an Updated Genome Annotation of Fusarium oxysporum f. sp. lycopersici Identifies Novel Effector Candidates That Suppress or Induce Cell Death in Nicotiana benthamiana
Source: J Fungi (Basel). 2022 Jun 26;8(7):672. doi: 10.3390/jof8070672 (PMC9316272; doi:10.3390/jof8070672)
Supplement: Supplementary file 1 [file jof-08-00672-s001.zip]

Archive with 13 entries (10 files):
- Supplementary Materials/
- Supplementary Materials/Supplementary Figures/
- Supplementary Materials/Supplementary Figures/Supplementary Figure S1.pdf
- Supplementary Materials/Supplementary Figures/Supplementary Figure S2.pdf
- Supplementary Materials/Supplementary Figures/Supplementary Figure S3.pdf
- Supplementary Materials/Supplementary Figures/Supplementary Figure S4.pdf
- Supplementary Materials/Supplementary Figures/Supplementary Figure S5.pdf
- Supplementary Materials/Supplementary Figures/Supplementary Figure S6.pdf
- Supplementary Materials/Supplementary Figures/Supplementary Figure S7.pdf
- Supplementary Materials/Supplementary Figures/Supplementary Figure S8.pdf
- Supplementary Materials/Supplementary Tables/
- Supplementary Materials/Supplementary Tables/Supplementary table S3.xlsx
- Supplementary Materials/Supplementary Tables/Supplementary tables S1 S2 and S4.docx
